# Supplementary material for: Macular choroidal thickness in normal Egyptians measured by swept source optical coherence tomography
Source: BMC Ophthalmol. 2016 Aug 5;16:138. doi: 10.1186/s12886-016-0314-1 (PMC4974688; doi:10.1186/s12886-016-0314-1)
Supplement: Additional file 1: — Choroidal thickness, retinal thickness, choroidal thickness 1. (XLSX 40 kb) [file 12886_2016_314_MOESM1_ESM.xlsx]

## Sheet: choroidal thickness
	Age		eye		Axial length		Center line		Center ring	Inferior inner	superior inner	Nasal inner	temporal inner	inferior outer	superior outer	nasal outer	temporal outer
1	16		right		23.5		408		423	353	397	381	401	322	445	327	356
2	24		right		24.7		405		407	392	418	383	396	338	390	325	380
			left		24.5		401.5		418	388	410	391	403	338	352	293	386
3	24		left		23.2		323.5		355	349	361	344	361	354	322	264	350
4	28		right		24.5		238.5		221	206	229	185	233	178	216	158	221
			left		24.3		207.5		159	139	168	179	152	161	198	169	145
5	30		right		24.6		251.5		248	210	253	194	257	163	237	137	249
			left		24.8		237.5		249	229	285	214	264	221	265	146	261
6	22		right		24.8		228		231	176	282	207	236	170	253	166	227
			left		24.7		241		246	243	270	237	243	223	283	210	236
7	21		right		23.2		395		406	346	482	395	417	276	467	341	373
			left		23.3		376		398	360	413	362	328	326	397	278	262
8	30		right		25		226		229	254	231	208	229	261	216	173	240
			left		25.1		152		174	203	189	158	203	240	216	133	230
9	28		right		23.7		340		340	372	336	345	346	371	325	329	338
10	17		right		23.4		384		401	379	408	383	417	345	412	342	411
			left		23.2		431		418	401	413	388	443	354	403	316	427
11	40		right		23.2		345.5		341	354	348	346	292	346	395	343	318
			left		22.9		391		364	361	422	357	332	343	398	330	354
12	29		right		24.8		257		276	247	279	235	264	238	261	181	239
13	38		right		25.1		223		230	209	267	194	212	206	265	147	197
			left		25.2		244.5		232	219	244	215	234	183	255	161	222
14	29		right		23.6		343.5		287	275	300	280	263	245	308	225	264
			left		23.5		327.5		278	270	303	262	266	261	292	219	254
15	27		right		23.5		330		298	297	289	280	294	231	279	226	267
			left		23.4		330		248	258	285	237	247	237	269	199	221
16	25		right		23.6		377.5		412	424	425	424	437	413	402	370	436
			left		22.5		530		448	473	422	455	466	424	421	430	404
17	16		right		23.9		341		321	322	296	263	332	310	280	177	314
			lefy		24.6		261.5		264	303	260	246	285	303	279	175	293
18	21		right		23.5		345		351	321	365	313	353	314	343	280	326
			left		23.3		381		353	393	301	356	358	388	306	306	331
19	18		right		22.9		459		458	453	479	390	472	439	466	281	457
			left		23.1		390		400	396	414	329	436	391	414	237	438
20	31		right		23.1		350		327	308	374	262	344	331	336	221	298
			left		22.8		400		361	355	372	310	384	367	363	254	361
21	17		right		24.3		284		274	279	274	230	312	259	254	178	303
			left		24.5		250		244	228	226	210	266	220	223	152	284
22	22		right		24.8		252		257	298	220	269	244	304	223	222	260
			left		24.7		257		252	271	228	236	267	273	274	176	256
23	22		right		23.2		363		331	325	356	332	384	290	331	258	371
			left		23.3		355		349	364	336	309	358	319	274	240	342
24	35		right		22.9		420		341	366	368	340	387	376	399	317	328
			left		22.8		420		394	412	415	374	385	415	449	336	362
25	20		right		23.2		346		354	343	374	360	393	322	367	326	349
			left		23.1		368		375	354	395	307	400	309	367	373	225
26	20		right		24.4		291		254	271	283	242	286	261	291	190	283
			left		24.7		259		233	232	261	214	243	220	264	172	260
27	27		right		23.4		318		280	263	317	296	319	273	326	264	311
28	20		right		23.2		476.5		377	407	420	377	408	416	437	347	413
			left		23.1		438		397	428	387	348	392	418	402	328	366
29	20		right		23.1		370		330	293	346	310	348	299	353	245	351
			left		23.4		330		305	269	317	246	336	269	332	221	332
30	35		right		23.1		315		311	354	305	304	327	341	361	290	350
			left		22.7		400		342	390	334	315	403	393	338	303	403
31	26		right		24.6		220		217	244	237	206	223	247	241	185	204
					24.8		210		189	210	174	149	192	172	188	123	180
32	33		right		23.9		300		295	314	335	299	287	328	321	308	286
			left		23.7		298		291	276	294	280	261	272	325	268	273
33	24		right		22.8		470		413	381	405	380	439	323	409	297	431
34	30		right		23.7		300		293	244	287	272	260	199	247	184	208
			left		24.5		282		268	316	235	269	275	284	210	223	237
35	37		right		24.9		265		239	272	219	229	293	224	223	190	263
36	32		right		23.2		325		319	262	356	256	333	232	318	216	340
			left		23.1		300		297	308	280	262	323	316	287	218	318
37	36		right		23		330		323	304	299	318	294	301	259	307	254
			left		23.1		371		362	390	340	372	385	337	261	346	333
38	32		right		23.1		325		319	314	299	285	334	303	262	233	331
			left		23.5		285		283	304	251	236	316	306	239	184	317
39	20		right		22.8		425		420	441	487	352	448	448	466	308	475
			left		22.9		475		470	480	467	436	468	481	447	335	462
40	23		left		23.1		432		407	397	337	388	369	356	293	316	339
41	22		right		23.2		430		361	420	457	342	330	406	458	315	357
			left		23		470		430	459	420	389	435	440	446	347	414
42	60		left		23.4		357		326	300	325	328	339	238	312	243	297
43	60		right		25.5		187.5		197	133	178	153	151	127	183	120	131
			left		25.6		167		157	129	173	153	127	132	180	127	117
44	55		right		23.8		328.5		337	349	315	342	311	351	275	297	274
			left		23.1		414.5		399	389	387	387	353	365	319	311	289
45	55		right		24.7		222.5		176	176	189	159	178	181	201	134	208
			left		24.8		226		196	208	167	180	192	200	198	147	206
46	53		right		24.7		259		267	258	279	235	290	212	241	171	259
47	58		left		23.8		332		346	332	369	317	320	309	346	305	275
48	51		right		23.2		301		292	275	297	288	285	282	294	277	253
			left		23.1		300		291	305	286	303	249	273	305	252	248
49	66		right		23.5		341		341	281	258	307	358	225	266	271	321
			left		24.2		290		290	286	316	299	276	253	335	259	264
50	48		right		24.8		286		257	257	267	247	245	274	256	210	225
			left		24.5		264		228	202	261	246	226	187	271	192	210
51	41		right		23.4		310		314	314	300	297	280	284	252	232	226
			left		23.3		320		347	360	344	323	336	323	288	249	334
52	54		right		24.5		230		197	147	178	109	244	117	206	79	263
			left		23.5		322		291	241	273	200	311	174	267	124	309
53	44		right		24.6		290		275	296	313	281	290	231	277	201	233
			left		24.8		270		287	260	314	247	267	211	289	199	210
54	42		right		23.4		307		328	312	301	309	345	273	270	239	322
			left		23.5		309		247	266	222	238	258	233	209	180	273
55	55		right		23.2		340		283	283	277	277	319	272	292	201	313
			left		23.9		280		261	278	290	274	237	253	261	319	255
56	47		right		23		370		247	297	294	299	290	260	247	266	254
			left		23.1		370		250	297	302	298	292	251	244	259	251
57	46		right		24.9		280		276	255	280	260	280	243	264	249	252
			left		24.8		299		285	305	268	270	300	278	246	124	260
58	48		right		24.9		202		202	204	196	183	200	195	215	124	199
			left		24.7		260		243	166	264	195	233	133	225	143	229
59	51		right		24.6		275		271	279	240	316	237	274	239	277	192
			left		24.8		250		246	234	255	251	235	196	256	224	196
60	50		right		22.8		430		390	338	403	368	368	296	366	343	393
			left		22.7		430		385	396	373	365	412	310	374	396	335
61	52		right		23.2		350		327	292	307	325	279	274	283	284	282
			left		23.1		395		344	338	320	339	325	378	307	294	284
62	46		right		22.9		445		353	377	350	320	355	386	355	297	371
					23.1		390		319	316	318	256	302	327	340	265	294
63	49		right		23.7		340		338	331	331	302	326	319	340	246	314
			left		23.4		371		367	346	389	350	330	322	369	376	340
64	67		right		24.9		210		207	197	205	212	217	186	172	137	209
			left		25.1		190		181	169	180	170	206	161	172	140	198
65	53		left		22.9		376		370	361	337	367	370	326	324	312	340
66	50		left		24.8		195		186	211	190	185	188	226	185	153	171
67	44		right		24.7		210		202	197	250	188	237	183	278	141	232
			left		24.5		240		234	218	238	201	236	180	266	153	239
68	49		right		24.7		233		218	212	210	208	221	201	206	150	223
			left		23.7		314.5		284	264	276	273	228	236	236	201	212
69	54		right		24.7		272		270	272	254	260	256	259	227	210	221
			left		24.9		222		222	221	205	207	213	226	236	191	219
70	43		right		24.6		250		268	332	337	324	341	290	288	306	278
			left		24.9		222		219	146	306	191	219	130	285	154	219
71	60		right		23.8		340		195	225	250	219	219	195	234	203	219
			left		23.7		360		215	245	235	226	215	231	193	214	211

## Sheet: retinal thickness
				Retinal thickness
Central	Inferior inner	superior inner	nasal inner	temporal inner	inferior outer	superior outer	nasal outer	temoral outer
265	315	310	323	294	267	264	288	250
272	231	318	325	300	271	270	294	255
268	232	341	337	324	290	288	306	278
252	311	323	318	307	279	279	299	267
261	307	3017	318	290	255	274	281	250
282	300	306	313	393	247	277	277	251
242	297	320	314	280	266	268	294	255
239	286	293	283	282	233	242	260	236
237	285	290	286	287	241	245	258	244
197	298	293	291	273	261	278	291	253
203	297	271	276	279	269	278	301	253
297	282	331	276	274	255	258	218	233
218	293	302	283	289	262	274	287	248
229	194	311	306	274	362	273	281	257
271	313	296	317	305	249	299	285	268
252	326	316	329	297	272	274	282	260
242	316	321	319	292	260	260	291	240
221	278	284	278	270	245	247	254	239
233	279	285	277	273	235	254	256	235
229	298	286	294	273	258	269	279	269
215	285	281	278	275	255	254	278	243
210	308	312	310	288	262	288	288	270
214	307	316	297	298	268	276	287	253
211	308	329	305	304	273	292	302	276
209	305	331	305	294	286	285	297	281
245	306	302	309	302	259	259	282	255
247	313	312	307	301	251	258	285	242
238	313	316	321	296	272	282	294	264
213	261	258	268	252	216	235	240	222
217	272	273	274	257	234	237	242	228
226	307	303	310	298	257	259	274	260
220	305	308	308	298	258	257	277	252
214	313	312	310	287	275	298	299	277
213	311	315	309	291	279	292	303	280
227	280	294	288	283	254	243	267	241
235	292	285	295	282	234	257	255	249
232	253	255	254	236	236	229	226	236
241	308	312	314	293	260	275	292	263
239	304	303	307	287	260	269	288	258
218	299	301	310	277	261	262	291	252
215	296	305	306	284	262	264	291	252
257	304	303	309	301	243	257	268	252
260	305	300	309	303	254	253	265	250
238	309	307	304	289	256	262	274	258
246	311	302	303	298	269	260	282	259
239	310	321	320	298	267	273	290	262
241	307	317	321	295	257	263	291	250
238	316	321	316	296	269	257	281	274
241	307	307	306	303	272	256	288	251
234	316	308	311	294	263	271	287	249
222	306	309	309	289	254	270	287	245
250	300	312	306	287	240	262	281	246
250	311	312	309	296	247	260	283	247
230	288	294	292	280	259	263	281	259
226	285	293	291	277	261	267	284	259
228	320	320	320	304	269	272	299	258
217	308	309	304	301	271	274	301	286
206	276	299	283	259	239	246	248	247
226	276	291	296	270	252	250	262	245
223	261	306	296	277	285	267	298	261
213	281	312	305	273	288	275	302	269
233	329	332	325	316	275	270	291	268
236	334	336	331	321	277	281	302	271
240	308	300	314	303	252	258	276	252
254	310	298	311	299	260	249	266	258
271	304	303	317	280	251	261	283	230
273	303	307	319	292	246	259	279	230
246	305	305	307	295	241	256	274	244
244	301	297	305	293	240	247	258	247
240	314	316	319	307	208	278	291	269
237	317	315	320	301	269	272	293	263
242	312	290	316	302	267	303	304	272
223	306	307	315	291	274	279	302	268
234	319	327	312	315	266	283	302	269
247	312	325	320	301	270	282	300	276
234	296	295	296	269	248	252	252	238
238	284	293	299	283	264	241	261	249
200	312	305	305	292	373	267	293	262
206	290	302	292	288	271	259	294	252
227	306	340	332	312	305	290	319	285
206	308	323	316	289	282	282	297	271
204	322	316	311	300	275	292	300	266
261	278	290	274	237	253	261	319	255
224	285	282	274	286	241	265	267	235
247	297	294	299	290	260	247	266	254
250	297	302	398	292	251	244	259	251
282	324	300	282	300	264	284	305	253
252	321	322	311	310	294	274	302	262
198	288	293	281	283	237	239	248	243
204	288	293	283	276	237	247	245	251
247	295	306	315	295	286	271	298	270
264	300	312	317	298	277	269	299	263
262	290	289	305	285	231	260	263	235
239	289	296	303	284	234	254	264	234
224	299	296	299	282	253	270	277	254
234	299	303	303	273	255	258	269	253
248	323	321	323	304	268	283	297	267
326	317	324	302	285	298	295	304	301
192	292	276	278	262	252	264	274	255
286	291	284	266	273	253	269	277	249
203	267	287	269	268	248	243	264	237
201	276	274	265	270	229	254	257	235
234	296	292	295	288	238	244	253	238
237	291	292	296	287	234	252	253	243
213	298	303	299	296	258	249	268	257
200	238	261	198	217	228	257	261	231
224	273	290	236	270	248	251	280	232
220	300	305	301	301	299	198	254	260
234	315	324	321	297	269	283	287	277
251	298	325	315	305	284	267	290	273
218	287	271	286	255	237	259	267	244
211	288	280	278	269	250	258	272	232
247	323	325	317	305	276	283	290	268
245	314	315	313	305	273	272	291	268
173	284	297	291	275	269	273	286	272
208	298	307	290	285	278	278	295	276
222	304	305	307	286	259	272	285	257
226	304	299	301	280	261	275	289	259
215	272	270	278	267	229	253	266	228
225	273	268	288	262	227	266	264	235
235	278	286	292	274	279	245	266	263
235	304	316	313	292	273	276	291	278
245	302	323	325	300	292	265	298	268
233	282	298	288	276	268	265	270	264
225	299	308	298	287	257	266	280	262
265	272	289	295	282	260	239	282	233
244	321	318	294	294	265	261	291	236
240	286	303	298	277	267	261	270	266
238	290	302	294	285	266	260	277	257

## Sheet: choroidal thickness 1
	sex		eye		Axial length		Center line		Center ring	Inferior inner	superior inner	Nasal inner	temporal inner	inferior outer	superior outer	nasal outer	temporal outer
1	Male		right		23.5		408		423	353	397	381	401	322	445	327	356
2	male		right		24.7		405		407	392	418	383	396	338	390	325	380
			left		24.5		401.5		418	388	410	391	403	338	352	293	386
3	male		right		24.6		251.5		248	210	253	194	257	163	237	137	249
			left		24.8		237.5		249	229	285	214	264	221	265	146	261
4	male		right		25		226		229	254	231	208	229	261	216	173	240
			left		25.1		152		174	203	189	158	203	240	216	133	230
5	male		right		23.2		345.5		341	354	348	346	292	346	395	343	318
			left		22.9		391		364	361	422	357	332	343	398	330	354
6	male		right		24.8		257		276	247	279	235	264	238	261	181	239
7	male		right		23.6		343.5		287	275	300	280	263	245	308	225	264
			left		23.5		327.5		278	270	303	262	266	261	292	219	254
8	male		right		23.9		341		321	322	296	263	332	310	280	177	314
			lefy		24.6		261.5		264	303	260	246	285	303	279	175	293
9	male		right		23.1		350		327	308	374	262	344	331	336	221	298
			left		22.8		400		361	355	372	310	384	367	363	254	361
10	male		right		24.3		284		274	279	274	230	312	259	254	178	303
			left		24.5		250		244	228	226	210	266	220	223	152	284
11	male		right		23.2		363		331	325	356	332	384	290	331	258	371
			left		23.3		355		349	364	336	309	358	319	274	240	342
12	male		right		22.9		420		341	366	368	340	387	376	399	317	328
			left		22.8		420		394	412	415	374	385	415	449	336	362
13	male		right		24.4		291		254	271	283	242	286	261	291	190	283
			left		24.7		259		233	232	261	214	243	220	264	172	260
14	male		right		23.4		318		280	263	317	296	319	273	326	264	311
15	male		right		23.2		476.5		377	407	420	377	408	416	437	347	413
			left		23.1		438		397	428	387	348	392	418	402	328	366
16	male		right		23.1		370		330	293	346	310	348	299	353	245	351
			left		23.4		330		305	269	317	246	336	269	332	221	332
17	male		right		23.1		315		311	354	305	304	327	341	361	290	350
			left		22.7		400		342	390	334	315	403	393	338	303	403
18	male		right		22.8		470		413	381	405	380	439	323	409	297	431
19	male		right		23.7		300		293	244	287	272	260	199	247	184	208
			left		24.5		282		268	316	235	269	275	284	210	223	237
20	male		right		24.9		265		239	272	219	229	293	224	223	190	263
21	male		right		23		330		323	304	299	318	294	301	259	307	254
			left		23.1		371		362	390	340	372	385	337	261	346	333
22	male		left		23.1		432		407	397	337	388	369	356	293	316	339
23	male		right		23.2		430		361	420	457	342	330	406	458	315	357
			left		23		470		430	459	420	389	435	440	446	347	414
24	male		left		23.8		332		346	332	369	317	320	309	346	305	275
25	male		right		23.2		301		292	275	297	288	285	282	294	277	253
			left		23.1		300		291	305	286	303	249	273	305	252	248
26	male		right		24.8		286		257	257	267	247	245	274	256	210	225
			left		24.5		264		228	202	261	246	226	187	271	192	210
27	male		right		23.4		310		314	314	300	297	280	284	252	232	226
			left		23.3		320		347	360	344	323	336	323	288	249	334
28	male		right		24.6		290		275	296	313	281	290	231	277	201	233
			left		24.8		270		287	260	314	247	267	211	289	199	210
29	male		right		23.2		350		327	292	307	325	279	274	283	284	282
			left		23.1		395		344	338	320	339	325	378	307	294	284
30	male		right		22.9		445		353	377	350	320	355	386	355	297	371
					23.1		390		319	316	318	256	302	327	340	265	294
31	male		right		23.7		340		338	331	331	302	326	319	340	246	314
			left		23.4		371		367	346	389	350	330	322	369	376	340
32	male		right		24.9		210		207	197	205	212	217	186	172	137	209
			left		25.1		190		181	169	180	170	206	161	172	140	198
33	male		left		22.9		376		370	361	337	367	370	326	324	312	340
34	male		left		24.8		195		186	211	190	185	188	226	185	153	171
35	male		right		24.7		210		202	197	250	188	237	183	278	141	232
			left		24.5		240		234	218	238	201	236	180	266	153	239
36	male		right		24.7		272		270	272	254	260	256	259	227	210	221
			left		24.9		222		222	221	205	207	213	226	236	191	219
37	male		right		24.6		250		268	332	337	324	341	290	288	306	278
			left		24.9		222		219	146	306	191	219	130	285	154	219
1	female		left		23.2		323.5		355	349	361	344	361	354	322	264	350
2	female		right		24.5		238.5		221	206	229	185	233	178	216	158	221
			left		24.3		207.5		159	139	168	179	152	161	198	169	145
3	female		right		24.8		228		231	176	282	207	236	170	253	166	227
			left		24.7		241		246	243	270	237	2433	223	283	210	236
4	female		right		23.2		395		406	346	482	395	417	276	467	341	373
			left		23.3		376		398	360	413	362	328	326	397	278	262
5	female		right		23.7		340		340	372	336	345	346	371	325	329	338
6	female		right		23.4		384		401	379	408	383	417	345	412	342	411
			left		23.2		431		418	401	413	388	443	354	403	316	427
7	female		right		25.1		223		230	209	267	194	212	206	265	147	197
			left		25.2		244.5		232	219	244	215	234	183	255	161	222
8	female		right		23.5		330		298	297	289	280	294	231	279	226	267
			left		23.4		330		248	258	285	237	247	237	269	199	221
9	female		right		23.6		377.5		412	424	425	424	437	413	402	370	436
			left		22.5		530		448	473	42	455	466	424	421	430	404
10	female		right		23.5		345		351	321	365	313	353	314	343	280	326
			left		23.3		381		353	393	301	356	358	388	306	306	331
11	female		right		22.9		459		458	453	479	390	472	439	466	281	457
			left		23.1		390		400	396	414	329	436	391	414	237	438
12	female		right		24.8		252		257	298	220	269	244	304	223	222	260
			left		24.7		257		252	271	228	236	267	273	274	176	256
13	female		right		23.2		346		354	343	374	360	393	322	367	326	349
			left		23.1		368		375	354	395	307	400	309	367	373	225
14	female		right		24.6		220		217	244	237	206	223	247	241	185	204
					24.8		210		189	210	174	149	192	172	188	123	180
15	female		right		23.9		300		295	314	335	299	287	328	321	308	286
			left		23.7		298		291	276	294	280	261	272	325	268	273
16	female		right		23.2		325		319	262	356	256	333	232	318	216	340
			left		23.1		300		297	308	280	262	323	316	287	218	318
17	female		right		23.1		325		319	314	299	285	334	303	262	233	331
			left		23.5		285		283	304	251	236	316	306	239	184	317
18	female		right		22.8		425		420	441	487	352	448	448	466	308	475
			left		22.9		475		470	480	467	436	468	481	447	335	462
19	female		left		23.4		357		326	300	325	328	339	238	312	243	297
20	female		right		25.5		187.5		197	133	178	153	151	127	183	120	131
			left		25.6		167		157	129	173	153	127	132	180	127	117
21	female		right		23.8		328.5		337	349	315	342	311	351	275	297	274
			left		23.1		414.5		399	389	387	387	353	365	319	311	289
22	female		right		24.7		222.5		176	176	189	159	178	181	201	134	208
			left		24.8		226		196	208	167	180	192	200	198	147	206
23	female		right		24.7		259		267	258	279	235	290	212	241	171	259
24	female		right		23.5		341		341	281	258	307	358	225	266	271	321
			left		24.2		290		290	286	316	299	276	253	335	259	264
25	female		right		24.5		230		197	147	178	109	244	117	206	79	263
			left		23.5		322		291	241	273	200	311	174	267	124	309
26	female		right		23.4		307		328	312	301	309	345	273	270	239	322
			left		23.5		309		247	266	222	238	258	233	209	180	273
27	female		right		23.2		340		283	283	277	277	319	272	292	201	313
			left		23.9		280		261	278	290	274	237	253	261	319	255
28	Female		right		23		370		247	297	294	299	290	260	247	266	254
			left		23.1		370		250	297	302	298	292	251	244	259	251
29	female		right		24.9		280		276	255	280	260	280	243	264	249	252
			left		24.8		299		285	305	268	270	300	278	246	124	260
30	female		right		24.9		202		202	204	196	183	200	195	215	124	199
			left		24.7		260		243	166	264	195	233	133	225	143	229
31	female		right		24.6		275		271	279	240	316	237	274	239	277	192
			left		24.8		250		246	234	255	251	235	196	256	224	196
32	female		right		22.8		430		390	338	403	368	368	296	366	343	393
			left		22.7		430		385	396	373	365	412	310	374	396	335
33	female		right		24.7		233		218	212	210	208	221	201	206	150	223
			left		23.7		314.5		284	264	276	273	228	236	236	201	212
34	female		right		23.8		340		195	225	250	219	219	195	234	203	219
			left		23.7		360		215	245	235	226	215	231	193	214	211
